# Supplementary material for: The mid-childhood and adolescent antecedents of women’s external locus of control orientation
Source: Wellcome Open Res. 2017 Nov 6;2:53. Originally published 2017 Jul 21. [Version 2] doi: 10.12688/wellcomeopenres.12052.2 (PMC5710168; doi:10.12688/wellcomeopenres.12052.2)
Supplement: Supplementary file 2 [file wellcomeopenres-2-14254-s0001.tgz]

Archive with 1 entries (1 files):
- 90793b75-cf0d-4cb2-b263-749b5f78481b.pdf
